# Supplementary material for: Anthocyanins and Anthocyanin Biosynthesis Gene Expression in Passiflora Flower Corona Filaments
Source: Plants (Basel). 2025 Mar 28;14(7):1050. doi: 10.3390/plants14071050 (PMC11991006; doi:10.3390/plants14071050)
Supplement: Supplementary file 1 [file plants-14-01050-s001.zip]

Archive with 1 entries (1 files):
- plants-3531654-supplementary.pdf
